# Supplementary material for: Iron Dyshomeostasis in COVID-19: Biomarkers Reveal a Functional Link to 5-Lipoxygenase Activation
Source: Int J Mol Sci. 2022 Dec 20;24(1):15. doi: 10.3390/ijms24010015 (PMC9819889; doi:10.3390/ijms24010015)
Supplement: Supplementary file 1 [file ijms-24-00015-s001.zip]

Archive with 1 entries (1 files):
- ijms-2050394-supplementary.pdf
